# Supplementary material for: Oar-miR-432 Regulates Fat Differentiation and Promotes the Expression of BMP2 in Ovine Preadipocytes
Source: Front Genet. 2022 Apr 26;13:844747. doi: 10.3389/fgene.2022.844747 (PMC9087340; doi:10.3389/fgene.2022.844747)
Supplement: Supplementary file 2 [file Table1.XLSX]

## Sheet: Sheet1
Table S1 Primers used in this study for RT-qPCR
Gene	Prime(5'to3')
β-actin-F	CCAACCGTGAGAAGATGACC
β-actin-R	CCCGAGGCGTACAGGGACAG
BMP2-F	CTGCGGTCTCCTAAAGGTCG
BMP2-R	CAACTCGAACTCGCTCAGGA
PPAR-γ-F	ATAAAGCGTCAGGGTTCCAC
PPAR-γ-R	ATCCGACAGTTAAGATCACACC
oar-miR-432-RT	GTCGTATCCAGTGCAGGGTCCGAGGTATTCGCACTGGATACGACCCACCC
oar-miR-432-F	CGCGTCTTGGAGTAGGTCATT
oar-5s-RT	GTCGTATCCAGTGCAGGGTCCGAGGTATTCGCACTGGATACGACAGCCTA
oar-5s-F	TGGGAATACCGGGTGCTG
